# Supplementary material for: Complementary structure of statistical significance and predictive relevance in explainable machine learning–based transcriptomic tissue classification of Hanwoo cattle
Source: Front Genet. 2026 Jul 6;17:1818099. doi: 10.3389/fgene.2026.1818099 (PMC13381022; doi:10.3389/fgene.2026.1818099)
Supplement: Supplementary file 1 [file Table2.xlsx]

## Sheet: Sheet1
SRR RUN ID	SRA Study ID	BioProject	Tissue	Assay Type	Platform	Instrument	Breed	Layout
SRR18691243	SRP368347	PRJNA824614	abdominal adipose tissue1	RNA-Seq	ILLUMINA	Illumina NovaSeq 6000	Chinese Simmental beef cattle	PAIRED
SRR18691251	SRP368347	PRJNA824614	abdominal adipose tissue2	RNA-Seq	ILLUMINA	Illumina NovaSeq 6000	Chinese Simmental beef cattle	PAIRED
SRR18691252	SRP368347	PRJNA824614	abdominal adipose tissue3	RNA-Seq	ILLUMINA	Illumina NovaSeq 6000	Chinese Simmental beef cattle	PAIRED
SRR18691253	SRP368347	PRJNA824614	abdominal adipose tissue4	RNA-Seq	ILLUMINA	Illumina NovaSeq 6000	Chinese Simmental beef cattle	PAIRED
SRR18691254	SRP368347	PRJNA824614	abdominal adipose tissue5	RNA-Seq	ILLUMINA	Illumina NovaSeq 6000	Chinese Simmental beef cattle	PAIRED
SRR526996	SRP014561	PRJNA171257	omental fat tissue	RNA-Seq	ILLUMINA	Illumina HiSeq 2000	Hanwoo	PAIRED
SRR527000	SRP014561	PRJNA171257	omental fat tissue	RNA-Seq	ILLUMINA	Illumina HiSeq 2000	Hanwoo	PAIRED
SRR527004	SRP014561	PRJNA171257	omental fat tissue	RNA-Seq	ILLUMINA	Illumina HiSeq 2000	Hanwoo	PAIRED
SRR527008	SRP014561	PRJNA171257	omental fat tissue	RNA-Seq	ILLUMINA	Illumina HiSeq 2000	Hanwoo	PAIRED
SRR527012	SRP014561	PRJNA171257	omental fat tissue	RNA-Seq	ILLUMINA	Illumina HiSeq 2000	Hanwoo	PAIRED
SRR527016	SRP014561	PRJNA171257	omental fat tissue	RNA-Seq	ILLUMINA	Illumina HiSeq 2000	Hanwoo	PAIRED
SRR527020	SRP014561	PRJNA171257	omental fat tissue	RNA-Seq	ILLUMINA	Illumina HiSeq 2000	Hanwoo	PAIRED
SRR527023	SRP014561	PRJNA171257	omental fat tissue	RNA-Seq	ILLUMINA	Illumina HiSeq 2000	Hanwoo	PAIRED
SRR527027	SRP014561	PRJNA171257	omental fat tissue	RNA-Seq	ILLUMINA	Illumina HiSeq 2000	Hanwoo	PAIRED
SRR6315899	SRP125474	PRJNA419520	subcutaneous backfat tissue	RNA-Seq	ILLUMINA	Illumina HiSeq 4000	Kinsella composite (Hereford x Angus crossbred)	PAIRED
SRR6315900	SRP125474	PRJNA419520	subcutaneous backfat tissue	RNA-Seq	ILLUMINA	Illumina HiSeq 4000	Kinsella composite (Hereford x Angus crossbred)	PAIRED
SRR6315901	SRP125474	PRJNA419520	subcutaneous backfat tissue	RNA-Seq	ILLUMINA	Illumina HiSeq 4000	Kinsella composite (Hereford x Angus crossbred)	PAIRED
SRR6315902	SRP125474	PRJNA419520	subcutaneous backfat tissue	RNA-Seq	ILLUMINA	Illumina HiSeq 4000	Kinsella composite (Hereford x Angus crossbred)	PAIRED
SRR6315903	SRP125474	PRJNA419520	subcutaneous backfat tissue	RNA-Seq	ILLUMINA	Illumina HiSeq 4000	Kinsella composite (Hereford x Angus crossbred)	PAIRED
SRR6315904	SRP125474	PRJNA419520	subcutaneous backfat tissue	RNA-Seq	ILLUMINA	Illumina HiSeq 4000	Kinsella composite (Hereford x Angus crossbred)	PAIRED
SRR6315905	SRP125474	PRJNA419520	subcutaneous backfat tissue	RNA-Seq	ILLUMINA	Illumina HiSeq 4000	Kinsella composite (Hereford x Angus crossbred)	PAIRED
SRR6315906	SRP125474	PRJNA419520	subcutaneous backfat tissue	RNA-Seq	ILLUMINA	Illumina HiSeq 4000	Kinsella composite (Hereford x Angus crossbred)	PAIRED
SRR6315907	SRP125474	PRJNA419520	subcutaneous backfat tissue	RNA-Seq	ILLUMINA	Illumina HiSeq 4000	Angus	PAIRED
SRR6315908	SRP125474	PRJNA419520	subcutaneous backfat tissue	RNA-Seq	ILLUMINA	Illumina HiSeq 4000	Angus	PAIRED
SRR6315909	SRP125474	PRJNA419520	subcutaneous backfat tissue	RNA-Seq	ILLUMINA	Illumina HiSeq 4000	Angus	PAIRED
SRR6315910	SRP125474	PRJNA419520	subcutaneous backfat tissue	RNA-Seq	ILLUMINA	Illumina HiSeq 4000	Angus	PAIRED
SRR6315911	SRP125474	PRJNA419520	subcutaneous backfat tissue	RNA-Seq	ILLUMINA	Illumina HiSeq 4000	Angus	PAIRED
SRR6315912	SRP125474	PRJNA419520	subcutaneous backfat tissue	RNA-Seq	ILLUMINA	Illumina HiSeq 4000	Angus	PAIRED
SRR6315913	SRP125474	PRJNA419520	subcutaneous backfat tissue	RNA-Seq	ILLUMINA	Illumina HiSeq 4000	Angus	PAIRED
SRR6315914	SRP125474	PRJNA419520	subcutaneous backfat tissue	RNA-Seq	ILLUMINA	Illumina HiSeq 4000	Angus	PAIRED
SRR6315915	SRP125474	PRJNA419520	subcutaneous backfat tissue	RNA-Seq	ILLUMINA	Illumina HiSeq 4000	Charolais	PAIRED
SRR6315916	SRP125474	PRJNA419520	subcutaneous backfat tissue	RNA-Seq	ILLUMINA	Illumina HiSeq 4000	Charolais	PAIRED
SRR6315917	SRP125474	PRJNA419520	subcutaneous backfat tissue	RNA-Seq	ILLUMINA	Illumina HiSeq 4000	Charolais	PAIRED
SRR6315918	SRP125474	PRJNA419520	subcutaneous backfat tissue	RNA-Seq	ILLUMINA	Illumina HiSeq 4000	Charolais	PAIRED
SRR6315919	SRP125474	PRJNA419520	subcutaneous backfat tissue	RNA-Seq	ILLUMINA	Illumina HiSeq 4000	Charolais	PAIRED
SRR6315920	SRP125474	PRJNA419520	subcutaneous backfat tissue	RNA-Seq	ILLUMINA	Illumina HiSeq 4000	Charolais	PAIRED
SRR18088217	ERP177196	PRJNA808995	whole blood	RNA-Seq	ILLUMINA	Illumina NovaSeq 6000	Belgian Blue cattle	PAIRED
SRR18088218	ERP177196	PRJNA808995	whole blood	RNA-Seq	ILLUMINA	Illumina NovaSeq 6000	Belgian Blue cattle	PAIRED
SRR18088219	ERP177196	PRJNA808995	whole blood	RNA-Seq	ILLUMINA	Illumina NovaSeq 6000	Belgian Blue cattle	PAIRED
SRR18088220	ERP177196	PRJNA808995	whole blood	RNA-Seq	ILLUMINA	Illumina NovaSeq 6000	Belgian Blue cattle	PAIRED
SRR18088221	ERP177196	PRJNA808995	whole blood	RNA-Seq	ILLUMINA	Illumina NovaSeq 6000	Belgian Blue cattle	PAIRED
SRR18088222	ERP177196	PRJNA808995	whole blood	RNA-Seq	ILLUMINA	Illumina NovaSeq 6000	Belgian Blue cattle	PAIRED
SRR18088223	ERP177196	PRJNA808995	whole blood	RNA-Seq	ILLUMINA	Illumina NovaSeq 6000	Belgian Blue cattle	PAIRED
SRR18088224	ERP177196	PRJNA808995	whole blood	RNA-Seq	ILLUMINA	Illumina NovaSeq 6000	Belgian Blue cattle	PAIRED
SRR18088225	ERP177196	PRJNA808995	whole blood	RNA-Seq	ILLUMINA	Illumina NovaSeq 6000	Belgian Blue cattle	PAIRED
SRR18088226	ERP177196	PRJNA808995	whole blood	RNA-Seq	ILLUMINA	Illumina NovaSeq 6000	Belgian Blue cattle	PAIRED
SRR18088227	ERP177196	PRJNA808995	whole blood	RNA-Seq	ILLUMINA	Illumina NovaSeq 6000	Belgian Blue cattle	PAIRED
SRR18088228	ERP177196	PRJNA808995	whole blood	RNA-Seq	ILLUMINA	Illumina NovaSeq 6000	Belgian Blue cattle	PAIRED
SRR18088229	ERP177196	PRJNA808995	whole blood	RNA-Seq	ILLUMINA	Illumina NovaSeq 6000	Belgian Blue cattle	PAIRED
SRR18088230	ERP177196	PRJNA808995	whole blood	RNA-Seq	ILLUMINA	Illumina NovaSeq 6000	Belgian Blue cattle	PAIRED
SRR18088231	ERP177196	PRJNA808995	whole blood	RNA-Seq	ILLUMINA	Illumina NovaSeq 6000	Belgian Blue cattle	PAIRED
SRR18088232	ERP177196	PRJNA808995	whole blood	RNA-Seq	ILLUMINA	Illumina NovaSeq 6000	Belgian Blue cattle	PAIRED
SRR18088233	ERP177196	PRJNA808995	whole blood	RNA-Seq	ILLUMINA	Illumina NovaSeq 6000	Belgian Blue cattle	PAIRED
SRR18088234	ERP177196	PRJNA808995	whole blood	RNA-Seq	ILLUMINA	Illumina NovaSeq 6000	Belgian Blue cattle	PAIRED
SRR18088235	ERP177196	PRJNA808995	whole blood	RNA-Seq	ILLUMINA	Illumina NovaSeq 6000	Belgian Blue cattle	PAIRED
SRR18088236	ERP177196	PRJNA808995	whole blood	RNA-Seq	ILLUMINA	Illumina NovaSeq 6000	Belgian Blue cattle	PAIRED
SRR18088237	ERP177196	PRJNA808995	whole blood	RNA-Seq	ILLUMINA	Illumina NovaSeq 6000	Belgian Blue cattle	PAIRED
SRR18088238	ERP177196	PRJNA808995	whole blood	RNA-Seq	ILLUMINA	Illumina NovaSeq 6000	Belgian Blue cattle	PAIRED
SRR18088239	ERP177196	PRJNA808995	whole blood	RNA-Seq	ILLUMINA	Illumina NovaSeq 6000	Belgian Blue cattle	PAIRED
SRR18088240	ERP177196	PRJNA808995	whole blood	RNA-Seq	ILLUMINA	Illumina NovaSeq 6000	Belgian Blue cattle	PAIRED
SRR18088241	ERP177196	PRJNA808995	whole blood	RNA-Seq	ILLUMINA	Illumina NovaSeq 6000	Belgian Blue cattle	PAIRED
SRR18088242	ERP177196	PRJNA808995	whole blood	RNA-Seq	ILLUMINA	Illumina NovaSeq 6000	Belgian Blue cattle	PAIRED
SRR18088243	ERP177196	PRJNA808995	whole blood	RNA-Seq	ILLUMINA	Illumina NovaSeq 6000	Belgian Blue cattle	PAIRED
SRR18088244	ERP177196	PRJNA808995	whole blood	RNA-Seq	ILLUMINA	Illumina NovaSeq 6000	Belgian Blue cattle	PAIRED
SRR18088245	ERP177196	PRJNA808995	whole blood	RNA-Seq	ILLUMINA	Illumina NovaSeq 6000	Belgian Blue cattle	PAIRED
SRR18088246	ERP177196	PRJNA808995	whole blood	RNA-Seq	ILLUMINA	Illumina NovaSeq 6000	Belgian Blue cattle	PAIRED
SRR18088247	ERP177196	PRJNA808995	whole blood	RNA-Seq	ILLUMINA	Illumina NovaSeq 6000	Belgian Blue cattle	PAIRED
SRR18088248	ERP177196	PRJNA808995	whole blood	RNA-Seq	ILLUMINA	Illumina NovaSeq 6000	Belgian Blue cattle	PAIRED
SRR18088249	ERP177196	PRJNA808995	whole blood	RNA-Seq	ILLUMINA	Illumina NovaSeq 6000	Belgian Blue cattle	PAIRED
SRR18088250	ERP177196	PRJNA808995	whole blood	RNA-Seq	ILLUMINA	Illumina NovaSeq 6000	Belgian Blue cattle	PAIRED
SRR18088251	ERP177196	PRJNA808995	whole blood	RNA-Seq	ILLUMINA	Illumina NovaSeq 6000	Belgian Blue cattle	PAIRED
SRR18088252	ERP177196	PRJNA808995	whole blood	RNA-Seq	ILLUMINA	Illumina NovaSeq 6000	Belgian Blue cattle	PAIRED
SRR18088253	ERP177196	PRJNA808995	whole blood	RNA-Seq	ILLUMINA	Illumina NovaSeq 6000	Belgian Blue cattle	PAIRED
SRR18088254	ERP177196	PRJNA808995	whole blood	RNA-Seq	ILLUMINA	Illumina NovaSeq 6000	Belgian Blue cattle	PAIRED
SRR18088255	ERP177196	PRJNA808995	whole blood	RNA-Seq	ILLUMINA	Illumina NovaSeq 6000	Belgian Blue cattle	PAIRED
SRR5813866	SRP111412	PRJNA393239	liver	RNA-Seq	ILLUMINA	Illumina HiSeq 2000	Angus	PAIRED
SRR5813871	SRP111412	PRJNA393239	liver	RNA-Seq	ILLUMINA	Illumina HiSeq 2000	Angus	PAIRED
SRR5813883	SRP111412	PRJNA393239	liver	RNA-Seq	ILLUMINA	Illumina HiSeq 2000	Angus	PAIRED
SRR5813884	SRP111412	PRJNA393239	liver	RNA-Seq	ILLUMINA	Illumina HiSeq 2000	Angus	PAIRED
SRR5813885	SRP111412	PRJNA393239	liver	RNA-Seq	ILLUMINA	Illumina HiSeq 2000	Angus	PAIRED
SRR5813886	SRP111412	PRJNA393239	liver	RNA-Seq	ILLUMINA	Illumina HiSeq 2000	Angus	PAIRED
SRR5813887	SRP111412	PRJNA393239	liver	RNA-Seq	ILLUMINA	Illumina HiSeq 2000	Angus	PAIRED
SRR5813888	SRP111412	PRJNA393239	liver	RNA-Seq	ILLUMINA	Illumina HiSeq 2000	Angus	PAIRED
SRR5813889	SRP111412	PRJNA393239	liver	RNA-Seq	ILLUMINA	Illumina HiSeq 2000	Angus	PAIRED
SRR5813890	SRP111412	PRJNA393239	liver	RNA-Seq	ILLUMINA	Illumina HiSeq 2000	Angus	PAIRED
SRR5813891	SRP111412	PRJNA393239	liver	RNA-Seq	ILLUMINA	Illumina HiSeq 2000	Angus	PAIRED
SRR5813892	SRP111412	PRJNA393239	liver	RNA-Seq	ILLUMINA	Illumina HiSeq 2000	Angus	PAIRED
SRR5813908	SRP111412	PRJNA393239	liver	RNA-Seq	ILLUMINA	Illumina HiSeq 2000	Angus	PAIRED
SRR5813909	SRP111412	PRJNA393239	liver	RNA-Seq	ILLUMINA	Illumina HiSeq 2000	Angus	PAIRED
SRR5813910	SRP111412	PRJNA393239	liver	RNA-Seq	ILLUMINA	Illumina HiSeq 2000	Angus	PAIRED
SRR5813912	SRP111412	PRJNA393239	liver	RNA-Seq	ILLUMINA	Illumina HiSeq 2000	Angus	PAIRED
SRR5813913	SRP111412	PRJNA393239	liver	RNA-Seq	ILLUMINA	Illumina HiSeq 2000	Angus	PAIRED
SRR5813914	SRP111412	PRJNA393239	liver	RNA-Seq	ILLUMINA	Illumina HiSeq 2000	Angus	PAIRED
SRR5813915	SRP111412	PRJNA393239	liver	RNA-Seq	ILLUMINA	Illumina HiSeq 2000	Angus	PAIRED
SRR5813918	SRP111412	PRJNA393239	liver	RNA-Seq	ILLUMINA	Illumina HiSeq 2000	Angus	PAIRED
SRR5813928	SRP111412	PRJNA393239	liver	RNA-Seq	ILLUMINA	Illumina HiSeq 2000	Angus	PAIRED
SRR5813929	SRP111412	PRJNA393239	liver	RNA-Seq	ILLUMINA	Illumina HiSeq 2000	Angus	PAIRED
SRR5813931	SRP111412	PRJNA393239	liver	RNA-Seq	ILLUMINA	Illumina HiSeq 2000	Angus	PAIRED
SRR5813932	SRP111412	PRJNA393239	liver	RNA-Seq	ILLUMINA	Illumina HiSeq 2000	Angus	PAIRED
SRR5813933	SRP111412	PRJNA393239	liver	RNA-Seq	ILLUMINA	Illumina HiSeq 2000	Angus	PAIRED
SRR5813934	SRP111412	PRJNA393239	liver	RNA-Seq	ILLUMINA	Illumina HiSeq 2000	Angus	PAIRED
SRR5813935	SRP111412	PRJNA393239	liver	RNA-Seq	ILLUMINA	Illumina HiSeq 2000	Angus	PAIRED
SRR5813936	SRP111412	PRJNA393239	liver	RNA-Seq	ILLUMINA	Illumina HiSeq 2000	Angus	PAIRED
SRR5813937	SRP111412	PRJNA393239	liver	RNA-Seq	ILLUMINA	Illumina HiSeq 2000	Angus	PAIRED
SRR5813938	SRP111412	PRJNA393239	liver	RNA-Seq	ILLUMINA	Illumina HiSeq 2000	Angus	PAIRED
SRR5813939	SRP111412	PRJNA393239	liver	RNA-Seq	ILLUMINA	Illumina HiSeq 2000	Angus	PAIRED
SRR5813940	SRP111412	PRJNA393239	liver	RNA-Seq	ILLUMINA	Illumina HiSeq 2000	Angus	PAIRED
SRR5813941	SRP111412	PRJNA393239	liver	RNA-Seq	ILLUMINA	Illumina HiSeq 2000	Angus	PAIRED
SRR5813942	SRP111412	PRJNA393239	liver	RNA-Seq	ILLUMINA	Illumina HiSeq 2000	Angus	PAIRED
SRR5813943	SRP111412	PRJNA393239	liver	RNA-Seq	ILLUMINA	Illumina HiSeq 2000	Angus	PAIRED
SRR5813945	SRP111412	PRJNA393239	liver	RNA-Seq	ILLUMINA	Illumina HiSeq 2000	Angus	PAIRED
SRR5813865	SRP111412	PRJNA393239	Longissimus dorsi muscle	RNA-Seq	ILLUMINA	Illumina HiSeq 2000	Angus	PAIRED
SRR5813867	SRP111412	PRJNA393239	Longissimus dorsi muscle	RNA-Seq	ILLUMINA	Illumina HiSeq 2000	Angus	PAIRED
SRR5813868	SRP111412	PRJNA393239	Longissimus dorsi muscle	RNA-Seq	ILLUMINA	Illumina HiSeq 2000	Angus	PAIRED
SRR5813869	SRP111412	PRJNA393239	Longissimus dorsi muscle	RNA-Seq	ILLUMINA	Illumina HiSeq 2000	Angus	PAIRED
SRR5813870	SRP111412	PRJNA393239	Longissimus dorsi muscle	RNA-Seq	ILLUMINA	Illumina HiSeq 2000	Angus	PAIRED
SRR5813872	SRP111412	PRJNA393239	Longissimus dorsi muscle	RNA-Seq	ILLUMINA	Illumina HiSeq 2000	Angus	PAIRED
SRR5813873	SRP111412	PRJNA393239	Longissimus dorsi muscle	RNA-Seq	ILLUMINA	Illumina HiSeq 2000	Angus	PAIRED
SRR5813874	SRP111412	PRJNA393239	Longissimus dorsi muscle	RNA-Seq	ILLUMINA	Illumina HiSeq 2000	Angus	PAIRED
SRR5813875	SRP111412	PRJNA393239	Longissimus dorsi muscle	RNA-Seq	ILLUMINA	Illumina HiSeq 2000	Angus	PAIRED
SRR5813876	SRP111412	PRJNA393239	Longissimus dorsi muscle	RNA-Seq	ILLUMINA	Illumina HiSeq 2000	Angus	PAIRED
SRR5813877	SRP111412	PRJNA393239	Longissimus dorsi muscle	RNA-Seq	ILLUMINA	Illumina HiSeq 2000	Angus	PAIRED
SRR5813878	SRP111412	PRJNA393239	Longissimus dorsi muscle	RNA-Seq	ILLUMINA	Illumina HiSeq 2000	Angus	PAIRED
SRR5813879	SRP111412	PRJNA393239	Longissimus dorsi muscle	RNA-Seq	ILLUMINA	Illumina HiSeq 2000	Angus	PAIRED
SRR5813880	SRP111412	PRJNA393239	Longissimus dorsi muscle	RNA-Seq	ILLUMINA	Illumina HiSeq 2000	Angus	PAIRED
SRR5813881	SRP111412	PRJNA393239	Longissimus dorsi muscle	RNA-Seq	ILLUMINA	Illumina HiSeq 2000	Angus	PAIRED
SRR5813882	SRP111412	PRJNA393239	Longissimus dorsi muscle	RNA-Seq	ILLUMINA	Illumina HiSeq 2000	Angus	PAIRED
SRR5813893	SRP111412	PRJNA393239	Longissimus dorsi muscle	RNA-Seq	ILLUMINA	Illumina HiSeq 2000	Angus	PAIRED
SRR5813894	SRP111412	PRJNA393239	Longissimus dorsi muscle	RNA-Seq	ILLUMINA	Illumina HiSeq 2000	Angus	PAIRED
SRR5813895	SRP111412	PRJNA393239	Longissimus dorsi muscle	RNA-Seq	ILLUMINA	Illumina HiSeq 2000	Angus	PAIRED
SRR5813896	SRP111412	PRJNA393239	Longissimus dorsi muscle	RNA-Seq	ILLUMINA	Illumina HiSeq 2000	Angus	PAIRED
SRR5813897	SRP111412	PRJNA393239	Longissimus dorsi muscle	RNA-Seq	ILLUMINA	Illumina HiSeq 2000	Angus	PAIRED
SRR5813898	SRP111412	PRJNA393239	Longissimus dorsi muscle	RNA-Seq	ILLUMINA	Illumina HiSeq 2000	Angus	PAIRED
SRR5813899	SRP111412	PRJNA393239	Longissimus dorsi muscle	RNA-Seq	ILLUMINA	Illumina HiSeq 2000	Angus	PAIRED
SRR5813900	SRP111412	PRJNA393239	Longissimus dorsi muscle	RNA-Seq	ILLUMINA	Illumina HiSeq 2000	Angus	PAIRED
SRR5813901	SRP111412	PRJNA393239	Longissimus dorsi muscle	RNA-Seq	ILLUMINA	Illumina HiSeq 2000	Angus	PAIRED
SRR5813902	SRP111412	PRJNA393239	Longissimus dorsi muscle	RNA-Seq	ILLUMINA	Illumina HiSeq 2000	Angus	PAIRED
SRR5813903	SRP111412	PRJNA393239	Longissimus dorsi muscle	RNA-Seq	ILLUMINA	Illumina HiSeq 2000	Angus	PAIRED
SRR5813904	SRP111412	PRJNA393239	Longissimus dorsi muscle	RNA-Seq	ILLUMINA	Illumina HiSeq 2000	Angus	PAIRED
SRR5813905	SRP111412	PRJNA393239	Longissimus dorsi muscle	RNA-Seq	ILLUMINA	Illumina HiSeq 2000	Angus	PAIRED
SRR5813906	SRP111412	PRJNA393239	Longissimus dorsi muscle	RNA-Seq	ILLUMINA	Illumina HiSeq 2000	Angus	PAIRED
SRR5813907	SRP111412	PRJNA393239	Longissimus dorsi muscle	RNA-Seq	ILLUMINA	Illumina HiSeq 2000	Angus	PAIRED
SRR5813911	SRP111412	PRJNA393239	Longissimus dorsi muscle	RNA-Seq	ILLUMINA	Illumina HiSeq 2000	Angus	PAIRED
SRR5813916	SRP111412	PRJNA393239	Longissimus dorsi muscle	RNA-Seq	ILLUMINA	Illumina HiSeq 2000	Angus	PAIRED
SRR5813917	SRP111412	PRJNA393239	Longissimus dorsi muscle	RNA-Seq	ILLUMINA	Illumina HiSeq 2000	Angus	PAIRED
SRR5813919	SRP111412	PRJNA393239	Longissimus dorsi muscle	RNA-Seq	ILLUMINA	Illumina HiSeq 2000	Angus	PAIRED
SRR5813920	SRP111412	PRJNA393239	Longissimus dorsi muscle	RNA-Seq	ILLUMINA	Illumina HiSeq 2000	Angus	PAIRED
SRR5813921	SRP111412	PRJNA393239	Longissimus dorsi muscle	RNA-Seq	ILLUMINA	Illumina HiSeq 2000	Angus	PAIRED
SRR5813922	SRP111412	PRJNA393239	Longissimus dorsi muscle	RNA-Seq	ILLUMINA	Illumina HiSeq 2000	Angus	PAIRED
SRR5813923	SRP111412	PRJNA393239	Longissimus dorsi muscle	RNA-Seq	ILLUMINA	Illumina HiSeq 2000	Angus	PAIRED
SRR5813924	SRP111412	PRJNA393239	Longissimus dorsi muscle	RNA-Seq	ILLUMINA	Illumina HiSeq 2000	Angus	PAIRED
SRR5813925	SRP111412	PRJNA393239	Longissimus dorsi muscle	RNA-Seq	ILLUMINA	Illumina HiSeq 2000	Angus	PAIRED
SRR5813926	SRP111412	PRJNA393239	Longissimus dorsi muscle	RNA-Seq	ILLUMINA	Illumina HiSeq 2000	Angus	PAIRED
SRR5813927	SRP111412	PRJNA393239	Longissimus dorsi muscle	RNA-Seq	ILLUMINA	Illumina HiSeq 2000	Angus	PAIRED
SRR5813930	SRP111412	PRJNA393239	Longissimus dorsi muscle	RNA-Seq	ILLUMINA	Illumina HiSeq 2000	Angus	PAIRED
SRR5813944	SRP111412	PRJNA393239	Longissimus dorsi muscle	RNA-Seq	ILLUMINA	Illumina HiSeq 2000	Angus	PAIRED
SRR29065906	SRP508333	PRJNA1112730	rumen	RNA-Seq	ILLUMINA	Illumina NovaSeq 6000	Hanwoo	PAIRED
SRR29065907	SRP508333	PRJNA1112730	rumen	RNA-Seq	ILLUMINA	Illumina NovaSeq 6000	Hanwoo	PAIRED
SRR29065908	SRP508333	PRJNA1112730	rumen	RNA-Seq	ILLUMINA	Illumina NovaSeq 6000	Hanwoo	PAIRED
SRR29065909	SRP508333	PRJNA1112730	rumen	RNA-Seq	ILLUMINA	Illumina NovaSeq 6000	Hanwoo	PAIRED
SRR29065910	SRP508333	PRJNA1112730	rumen	RNA-Seq	ILLUMINA	Illumina NovaSeq 6000	Hanwoo	PAIRED
SRR29065911	SRP508333	PRJNA1112730	rumen	RNA-Seq	ILLUMINA	Illumina NovaSeq 6000	Hanwoo	PAIRED
SRR29065912	SRP508333	PRJNA1112730	rumen	RNA-Seq	ILLUMINA	Illumina NovaSeq 6000	Hanwoo	PAIRED
SRR29065913	SRP508333	PRJNA1112730	rumen	RNA-Seq	ILLUMINA	Illumina NovaSeq 6000	Hanwoo	PAIRED
SRR29065914	SRP508333	PRJNA1112730	rumen	RNA-Seq	ILLUMINA	Illumina NovaSeq 6000	Hanwoo	PAIRED
SRR29065915	SRP508333	PRJNA1112730	rumen	RNA-Seq	ILLUMINA	Illumina NovaSeq 6000	Hanwoo	PAIRED
SRR29065916	SRP508333	PRJNA1112730	rumen	RNA-Seq	ILLUMINA	Illumina NovaSeq 6000	Hanwoo	PAIRED
SRR29065917	SRP508333	PRJNA1112730	rumen	RNA-Seq	ILLUMINA	Illumina NovaSeq 6000	Hanwoo	PAIRED
SRR29065918	SRP508333	PRJNA1112730	rumen	RNA-Seq	ILLUMINA	Illumina NovaSeq 6000	Hanwoo	PAIRED
SRR29065919	SRP508333	PRJNA1112730	rumen	RNA-Seq	ILLUMINA	Illumina NovaSeq 6000	Hanwoo	PAIRED
SRR29065920	SRP508333	PRJNA1112730	rumen	RNA-Seq	ILLUMINA	Illumina NovaSeq 6000	Hanwoo	PAIRED
SRR29065921	SRP508333	PRJNA1112730	rumen	RNA-Seq	ILLUMINA	Illumina NovaSeq 6000	Hanwoo	PAIRED
SRR29065922	SRP508333	PRJNA1112730	rumen	RNA-Seq	ILLUMINA	Illumina NovaSeq 6000	Hanwoo	PAIRED
SRR29065923	SRP508333	PRJNA1112730	rumen	RNA-Seq	ILLUMINA	Illumina NovaSeq 6000	Hanwoo	PAIRED
SRR29065924	SRP508333	PRJNA1112730	rumen	RNA-Seq	ILLUMINA	Illumina NovaSeq 6000	Hanwoo	PAIRED
SRR29065925	SRP508333	PRJNA1112730	rumen	RNA-Seq	ILLUMINA	Illumina NovaSeq 6000	Hanwoo	PAIRED
SRR29065926	SRP508333	PRJNA1112730	rumen	RNA-Seq	ILLUMINA	Illumina NovaSeq 6000	Hanwoo	PAIRED
SRR29065927	SRP508333	PRJNA1112730	rumen	RNA-Seq	ILLUMINA	Illumina NovaSeq 6000	Hanwoo	PAIRED
SRR29065928	SRP508333	PRJNA1112730	rumen	RNA-Seq	ILLUMINA	Illumina NovaSeq 6000	Hanwoo	PAIRED
SRR29065929	SRP508333	PRJNA1112730	rumen	RNA-Seq	ILLUMINA	Illumina NovaSeq 6000	Hanwoo	PAIRED
SRR29065930	SRP508333	PRJNA1112730	rumen	RNA-Seq	ILLUMINA	Illumina NovaSeq 6000	Hanwoo	PAIRED
SRR29065931	SRP508333	PRJNA1112730	rumen	RNA-Seq	ILLUMINA	Illumina NovaSeq 6000	Hanwoo	PAIRED
SRR29065932	SRP508333	PRJNA1112730	rumen	RNA-Seq	ILLUMINA	Illumina NovaSeq 6000	Hanwoo	PAIRED
SRR29065933	SRP508333	PRJNA1112730	rumen	RNA-Seq	ILLUMINA	Illumina NovaSeq 6000	Hanwoo	PAIRED
SRR29065934	SRP508333	PRJNA1112730	rumen	RNA-Seq	ILLUMINA	Illumina NovaSeq 6000	Hanwoo	PAIRED
SRR29065935	SRP508333	PRJNA1112730	rumen	RNA-Seq	ILLUMINA	Illumina NovaSeq 6000	Hanwoo	PAIRED
SRR29065936	SRP508333	PRJNA1112730	rumen	RNA-Seq	ILLUMINA	Illumina NovaSeq 6000	Hanwoo	PAIRED
SRR29065937	SRP508333	PRJNA1112730	rumen	RNA-Seq	ILLUMINA	Illumina NovaSeq 6000	Hanwoo	PAIRED
SRR29065938	SRP508333	PRJNA1112730	rumen	RNA-Seq	ILLUMINA	Illumina NovaSeq 6000	Hanwoo	PAIRED
SRR29065939	SRP508333	PRJNA1112730	rumen	RNA-Seq	ILLUMINA	Illumina NovaSeq 6000	Hanwoo	PAIRED
SRR29065940	SRP508333	PRJNA1112730	rumen	RNA-Seq	ILLUMINA	Illumina NovaSeq 6000	Hanwoo	PAIRED
SRR29065941	SRP508333	PRJNA1112730	rumen	RNA-Seq	ILLUMINA	Illumina NovaSeq 6000	Hanwoo	PAIRED
SRR29065942	SRP508333	PRJNA1112730	rumen	RNA-Seq	ILLUMINA	Illumina NovaSeq 6000	Hanwoo	PAIRED
SRR29065943	SRP508333	PRJNA1112730	rumen	RNA-Seq	ILLUMINA	Illumina NovaSeq 6000	Hanwoo	PAIRED
SRR29065944	SRP508333	PRJNA1112730	rumen	RNA-Seq	ILLUMINA	Illumina NovaSeq 6000	Hanwoo	PAIRED
SRR29065945	SRP508333	PRJNA1112730	rumen	RNA-Seq	ILLUMINA	Illumina NovaSeq 6000	Hanwoo	PAIRED
SRR29065946	SRP508333	PRJNA1112730	rumen	RNA-Seq	ILLUMINA	Illumina NovaSeq 6000	Hanwoo	PAIRED
SRR29065947	SRP508333	PRJNA1112730	rumen	RNA-Seq	ILLUMINA	Illumina NovaSeq 6000	Hanwoo	PAIRED
SRR29065948	SRP508333	PRJNA1112730	rumen	RNA-Seq	ILLUMINA	Illumina NovaSeq 6000	Hanwoo	PAIRED
SRR29065949	SRP508333	PRJNA1112730	rumen	RNA-Seq	ILLUMINA	Illumina NovaSeq 6000	Hanwoo	PAIRED
SRR29065950	SRP508333	PRJNA1112730	rumen	RNA-Seq	ILLUMINA	Illumina NovaSeq 6000	Hanwoo	PAIRED
SRR29065951	SRP508333	PRJNA1112730	rumen	RNA-Seq	ILLUMINA	Illumina NovaSeq 6000	Hanwoo	PAIRED
SRR29065952	SRP508333	PRJNA1112730	rumen	RNA-Seq	ILLUMINA	Illumina NovaSeq 6000	Hanwoo	PAIRED
SRR29065953	SRP508333	PRJNA1112730	rumen	RNA-Seq	ILLUMINA	Illumina NovaSeq 6000	Hanwoo	PAIRED
SRR29065954	SRP508333	PRJNA1112730	rumen	RNA-Seq	ILLUMINA	Illumina NovaSeq 6000	Hanwoo	PAIRED
SRR29065955	SRP508333	PRJNA1112730	rumen	RNA-Seq	ILLUMINA	Illumina NovaSeq 6000	Hanwoo	PAIRED
SRR29065956	SRP508333	PRJNA1112730	rumen	RNA-Seq	ILLUMINA	Illumina NovaSeq 6000	Hanwoo	PAIRED
SRR29065957	SRP508333	PRJNA1112730	rumen	RNA-Seq	ILLUMINA	Illumina NovaSeq 6000	Hanwoo	PAIRED
SRR29065958	SRP508333	PRJNA1112730	rumen	RNA-Seq	ILLUMINA	Illumina NovaSeq 6000	Hanwoo	PAIRED
SRR29065959	SRP508333	PRJNA1112730	rumen	RNA-Seq	ILLUMINA	Illumina NovaSeq 6000	Hanwoo	PAIRED
SRR29065960	SRP508333	PRJNA1112730	rumen	RNA-Seq	ILLUMINA	Illumina NovaSeq 6000	Hanwoo	PAIRED
SRR29065961	SRP508333	PRJNA1112730	rumen	RNA-Seq	ILLUMINA	Illumina NovaSeq 6000	Hanwoo	PAIRED
SRR29065962	SRP508333	PRJNA1112730	rumen	RNA-Seq	ILLUMINA	Illumina NovaSeq 6000	Hanwoo	PAIRED
SRR29065963	SRP508333	PRJNA1112730	rumen	RNA-Seq	ILLUMINA	Illumina NovaSeq 6000	Hanwoo	PAIRED
SRR29065964	SRP508333	PRJNA1112730	rumen	RNA-Seq	ILLUMINA	Illumina NovaSeq 6000	Hanwoo	PAIRED
SRR29065965	SRP508333	PRJNA1112730	rumen	RNA-Seq	ILLUMINA	Illumina NovaSeq 6000	Hanwoo	PAIRED
SRR29065966	SRP508333	PRJNA1112730	rumen	RNA-Seq	ILLUMINA	Illumina NovaSeq 6000	Hanwoo	PAIRED
SRR25581922	SRP454199	PRJNA1002884	psoas major	RNA-Seq	ILLUMINA	Illumina HiSeq 2500	Hanwoo	PAIRED
SRR25581923	SRP454199	PRJNA1002884	psoas major	RNA-Seq	ILLUMINA	Illumina HiSeq 2500	Hanwoo	PAIRED
SRR25581925	SRP454199	PRJNA1002884	psoas major	RNA-Seq	ILLUMINA	Illumina HiSeq 2500	Hanwoo	PAIRED
SRR25581926	SRP454199	PRJNA1002884	psoas major	RNA-Seq	ILLUMINA	Illumina HiSeq 2500	Hanwoo	PAIRED
SRR25581927	SRP454199	PRJNA1002884	psoas major	RNA-Seq	ILLUMINA	Illumina HiSeq 2500	Hanwoo	PAIRED
SRR25581928	SRP454199	PRJNA1002884	psoas major	RNA-Seq	ILLUMINA	Illumina HiSeq 2500	Hanwoo	PAIRED
SRR25581929	SRP454199	PRJNA1002884	psoas major	RNA-Seq	ILLUMINA	Illumina HiSeq 2500	Hanwoo	PAIRED
SRR25581930	SRP454199	PRJNA1002884	psoas major	RNA-Seq	ILLUMINA	Illumina HiSeq 2500	Hanwoo	PAIRED
SRR25581931	SRP454199	PRJNA1002884	psoas major	RNA-Seq	ILLUMINA	Illumina HiSeq 2500	Hanwoo	PAIRED
SRR25581932	SRP454199	PRJNA1002884	psoas major	RNA-Seq	ILLUMINA	Illumina HiSeq 2500	Hanwoo	PAIRED
SRR25581933	SRP454199	PRJNA1002884	psoas major	RNA-Seq	ILLUMINA	Illumina HiSeq 2500	Hanwoo	PAIRED
SRR25581934	SRP454199	PRJNA1002884	psoas major	RNA-Seq	ILLUMINA	Illumina HiSeq 2500	Hanwoo	PAIRED
SRR25581936	SRP454199	PRJNA1002884	psoas major	RNA-Seq	ILLUMINA	Illumina HiSeq 2500	Hanwoo	PAIRED
SRR25581937	SRP454199	PRJNA1002884	psoas major	RNA-Seq	ILLUMINA	Illumina HiSeq 2500	Hanwoo	PAIRED
