# Supplementary material for: Complementary structure of statistical significance and predictive relevance in explainable machine learning–based transcriptomic tissue classification of Hanwoo cattle
Source: Front Genet. 2026 Jul 6;17:1818099. doi: 10.3389/fgene.2026.1818099 (PMC13381022; doi:10.3389/fgene.2026.1818099)
Supplement: Supplementary file 2 [file Table3.xlsx]

## Sheet: dispersion_test_by_tissue
tissue	variable	p_value
Abdominal Fat	age group	0.487
Abdominal Fat	sire	0.145
Back Fat	age group	0.01
Back Fat	sire	0.123
Blood	age group	0.854
Blood	sire	0.063
Liver	age group	0.464
Liver	sire	0.908
Longissimus	age group	0.811
Longissimus	sire	0.039
Rumen	age group	0.184
Rumen	sire	0.605
Tenderloin	age group	0.096
Tenderloin	sire	0.038
