# Supplementary material for: Complementary structure of statistical significance and predictive relevance in explainable machine learning–based transcriptomic tissue classification of Hanwoo cattle
Source: Front Genet. 2026 Jul 6;17:1818099. doi: 10.3389/fgene.2026.1818099 (PMC13381022; doi:10.3389/fgene.2026.1818099)
Supplement: Supplementary file 3 [file Table1.xlsx]

## Sheet: Sheet1
SRR RUN ID	SRA Study ID	BioProject	BioSample	Tissue	Assay Type	Platform	Instrument	Breed	Layout
SRR37324830	SRP678648	PRJNA1426915	SAMN55898353	Blood	RNA-Seq	ILLUMINA	Illumina NovaSeq 6000	Hanwoo	PAIRED
SRR37324829	SRP678648	PRJNA1426915	SAMN55898354	Back Fat	RNA-Seq	ILLUMINA	Illumina NovaSeq 6000	Hanwoo	PAIRED
SRR37324740	SRP678648	PRJNA1426915	SAMN55898355	Liver	RNA-Seq	ILLUMINA	Illumina NovaSeq 6000	Hanwoo	PAIRED
SRR37324801	SRP678648	PRJNA1426915	SAMN55898356	Back Fat	RNA-Seq	ILLUMINA	Illumina NovaSeq 6000	Hanwoo	PAIRED
SRR37324790	SRP678648	PRJNA1426915	SAMN55898357	Blood	RNA-Seq	ILLUMINA	Illumina NovaSeq 6000	Hanwoo	PAIRED
SRR37324779	SRP678648	PRJNA1426915	SAMN55898358	Abdominal Fat	RNA-Seq	ILLUMINA	Illumina NovaSeq 6000	Hanwoo	PAIRED
SRR37324768	SRP678648	PRJNA1426915	SAMN55898359	Back Fat	RNA-Seq	ILLUMINA	Illumina NovaSeq 6000	Hanwoo	PAIRED
SRR37324757	SRP678648	PRJNA1426915	SAMN55898360	Blood	RNA-Seq	ILLUMINA	Illumina NovaSeq 6000	Hanwoo	PAIRED
SRR37324715	SRP678648	PRJNA1426915	SAMN55898361	Liver	RNA-Seq	ILLUMINA	Illumina NovaSeq 6000	Hanwoo	PAIRED
SRR37324704	SRP678648	PRJNA1426915	SAMN55898362	Longissimus	RNA-Seq	ILLUMINA	Illumina NovaSeq 6000	Hanwoo	PAIRED
SRR37324828	SRP678648	PRJNA1426915	SAMN55898363	Rumen	RNA-Seq	ILLUMINA	Illumina NovaSeq 6000	Hanwoo	PAIRED
SRR37324817	SRP678648	PRJNA1426915	SAMN55898364	Tenderloin	RNA-Seq	ILLUMINA	Illumina NovaSeq 6000	Hanwoo	PAIRED
SRR37324806	SRP678648	PRJNA1426915	SAMN55898365	Abdominal Fat	RNA-Seq	ILLUMINA	Illumina NovaSeq 6000	Hanwoo	PAIRED
SRR37324747	SRP678648	PRJNA1426915	SAMN55898366	Back Fat	RNA-Seq	ILLUMINA	Illumina NovaSeq 6000	Hanwoo	PAIRED
SRR37324746	SRP678648	PRJNA1426915	SAMN55898367	Blood	RNA-Seq	ILLUMINA	Illumina NovaSeq 6000	Hanwoo	PAIRED
SRR37324745	SRP678648	PRJNA1426915	SAMN55898368	Blood	RNA-Seq	ILLUMINA	Illumina NovaSeq 6000	Hanwoo	PAIRED
SRR37324744	SRP678648	PRJNA1426915	SAMN55898369	Liver	RNA-Seq	ILLUMINA	Illumina NovaSeq 6000	Hanwoo	PAIRED
SRR37324743	SRP678648	PRJNA1426915	SAMN55898370	Longissimus	RNA-Seq	ILLUMINA	Illumina NovaSeq 6000	Hanwoo	PAIRED
SRR37324742	SRP678648	PRJNA1426915	SAMN55898371	Rumen	RNA-Seq	ILLUMINA	Illumina NovaSeq 6000	Hanwoo	PAIRED
SRR37324741	SRP678648	PRJNA1426915	SAMN55898372	Tenderloin	RNA-Seq	ILLUMINA	Illumina NovaSeq 6000	Hanwoo	PAIRED
SRR37324739	SRP678648	PRJNA1426915	SAMN55898373	Abdominal Fat	RNA-Seq	ILLUMINA	Illumina NovaSeq 6000	Hanwoo	PAIRED
SRR37324738	SRP678648	PRJNA1426915	SAMN55898374	Back Fat	RNA-Seq	ILLUMINA	Illumina NovaSeq 6000	Hanwoo	PAIRED
SRR37324737	SRP678648	PRJNA1426915	SAMN55898375	Blood	RNA-Seq	ILLUMINA	Illumina NovaSeq 6000	Hanwoo	PAIRED
SRR37324736	SRP678648	PRJNA1426915	SAMN55898376	Liver	RNA-Seq	ILLUMINA	Illumina NovaSeq 6000	Hanwoo	PAIRED
SRR37324735	SRP678648	PRJNA1426915	SAMN55898377	Longissimus	RNA-Seq	ILLUMINA	Illumina NovaSeq 6000	Hanwoo	PAIRED
SRR37324734	SRP678648	PRJNA1426915	SAMN55898378	Rumen	RNA-Seq	ILLUMINA	Illumina NovaSeq 6000	Hanwoo	PAIRED
SRR37324733	SRP678648	PRJNA1426915	SAMN55898379	Tenderloin	RNA-Seq	ILLUMINA	Illumina NovaSeq 6000	Hanwoo	PAIRED
SRR37324732	SRP678648	PRJNA1426915	SAMN55898380	Abdominal Fat	RNA-Seq	ILLUMINA	Illumina NovaSeq 6000	Hanwoo	PAIRED
SRR37324803	SRP678648	PRJNA1426915	SAMN55898381	Back Fat	RNA-Seq	ILLUMINA	Illumina NovaSeq 6000	Hanwoo	PAIRED
SRR37324802	SRP678648	PRJNA1426915	SAMN55898382	Blood	RNA-Seq	ILLUMINA	Illumina NovaSeq 6000	Hanwoo	PAIRED
SRR37324800	SRP678648	PRJNA1426915	SAMN55898383	Liver	RNA-Seq	ILLUMINA	Illumina NovaSeq 6000	Hanwoo	PAIRED
SRR37324799	SRP678648	PRJNA1426915	SAMN55898384	Longissimus	RNA-Seq	ILLUMINA	Illumina NovaSeq 6000	Hanwoo	PAIRED
SRR37324798	SRP678648	PRJNA1426915	SAMN55898385	Rumen	RNA-Seq	ILLUMINA	Illumina NovaSeq 6000	Hanwoo	PAIRED
SRR37324797	SRP678648	PRJNA1426915	SAMN55898386	Tenderloin	RNA-Seq	ILLUMINA	Illumina NovaSeq 6000	Hanwoo	PAIRED
SRR37324796	SRP678648	PRJNA1426915	SAMN55898387	Abdominal Fat	RNA-Seq	ILLUMINA	Illumina NovaSeq 6000	Hanwoo	PAIRED
SRR37324795	SRP678648	PRJNA1426915	SAMN55898388	Back Fat	RNA-Seq	ILLUMINA	Illumina NovaSeq 6000	Hanwoo	PAIRED
SRR37324794	SRP678648	PRJNA1426915	SAMN55898389	Blood	RNA-Seq	ILLUMINA	Illumina NovaSeq 6000	Hanwoo	PAIRED
SRR37324793	SRP678648	PRJNA1426915	SAMN55898390	Liver	RNA-Seq	ILLUMINA	Illumina NovaSeq 6000	Hanwoo	PAIRED
SRR37324792	SRP678648	PRJNA1426915	SAMN55898391	Longissimus	RNA-Seq	ILLUMINA	Illumina NovaSeq 6000	Hanwoo	PAIRED
SRR37324791	SRP678648	PRJNA1426915	SAMN55898392	Rumen	RNA-Seq	ILLUMINA	Illumina NovaSeq 6000	Hanwoo	PAIRED
SRR37324789	SRP678648	PRJNA1426915	SAMN55898393	Tenderloin	RNA-Seq	ILLUMINA	Illumina NovaSeq 6000	Hanwoo	PAIRED
SRR37324788	SRP678648	PRJNA1426915	SAMN55898394	Abdominal Fat	RNA-Seq	ILLUMINA	Illumina NovaSeq 6000	Hanwoo	PAIRED
SRR37324787	SRP678648	PRJNA1426915	SAMN55898395	Back Fat	RNA-Seq	ILLUMINA	Illumina NovaSeq 6000	Hanwoo	PAIRED
SRR37324786	SRP678648	PRJNA1426915	SAMN55898396	Blood	RNA-Seq	ILLUMINA	Illumina NovaSeq 6000	Hanwoo	PAIRED
SRR37324785	SRP678648	PRJNA1426915	SAMN55898397	Liver	RNA-Seq	ILLUMINA	Illumina NovaSeq 6000	Hanwoo	PAIRED
SRR37324784	SRP678648	PRJNA1426915	SAMN55898398	Longissimus	RNA-Seq	ILLUMINA	Illumina NovaSeq 6000	Hanwoo	PAIRED
SRR37324783	SRP678648	PRJNA1426915	SAMN55898399	Rumen	RNA-Seq	ILLUMINA	Illumina NovaSeq 6000	Hanwoo	PAIRED
SRR37324782	SRP678648	PRJNA1426915	SAMN55898400	Tenderloin	RNA-Seq	ILLUMINA	Illumina NovaSeq 6000	Hanwoo	PAIRED
SRR37324781	SRP678648	PRJNA1426915	SAMN55898401	Abdominal Fat	RNA-Seq	ILLUMINA	Illumina NovaSeq 6000	Hanwoo	PAIRED
SRR37324780	SRP678648	PRJNA1426915	SAMN55898402	Back Fat	RNA-Seq	ILLUMINA	Illumina NovaSeq 6000	Hanwoo	PAIRED
SRR37324778	SRP678648	PRJNA1426915	SAMN55898403	Blood	RNA-Seq	ILLUMINA	Illumina NovaSeq 6000	Hanwoo	PAIRED
SRR37324777	SRP678648	PRJNA1426915	SAMN55898404	Liver	RNA-Seq	ILLUMINA	Illumina NovaSeq 6000	Hanwoo	PAIRED
SRR37324776	SRP678648	PRJNA1426915	SAMN55898405	Longissimus	RNA-Seq	ILLUMINA	Illumina NovaSeq 6000	Hanwoo	PAIRED
SRR37324775	SRP678648	PRJNA1426915	SAMN55898406	Rumen	RNA-Seq	ILLUMINA	Illumina NovaSeq 6000	Hanwoo	PAIRED
SRR37324774	SRP678648	PRJNA1426915	SAMN55898407	Tenderloin	RNA-Seq	ILLUMINA	Illumina NovaSeq 6000	Hanwoo	PAIRED
SRR37324773	SRP678648	PRJNA1426915	SAMN55898408	Abdominal Fat	RNA-Seq	ILLUMINA	Illumina NovaSeq 6000	Hanwoo	PAIRED
SRR37324772	SRP678648	PRJNA1426915	SAMN55898409	Back Fat	RNA-Seq	ILLUMINA	Illumina NovaSeq 6000	Hanwoo	PAIRED
SRR37324771	SRP678648	PRJNA1426915	SAMN55898410	Blood	RNA-Seq	ILLUMINA	Illumina NovaSeq 6000	Hanwoo	PAIRED
SRR37324770	SRP678648	PRJNA1426915	SAMN55898411	Liver	RNA-Seq	ILLUMINA	Illumina NovaSeq 6000	Hanwoo	PAIRED
SRR37324769	SRP678648	PRJNA1426915	SAMN55898412	Longissimus	RNA-Seq	ILLUMINA	Illumina NovaSeq 6000	Hanwoo	PAIRED
SRR37324767	SRP678648	PRJNA1426915	SAMN55898413	Rumen	RNA-Seq	ILLUMINA	Illumina NovaSeq 6000	Hanwoo	PAIRED
SRR37324766	SRP678648	PRJNA1426915	SAMN55898414	Tenderloin	RNA-Seq	ILLUMINA	Illumina NovaSeq 6000	Hanwoo	PAIRED
SRR37324765	SRP678648	PRJNA1426915	SAMN55898415	Abdominal Fat	RNA-Seq	ILLUMINA	Illumina NovaSeq 6000	Hanwoo	PAIRED
SRR37324764	SRP678648	PRJNA1426915	SAMN55898416	Back Fat	RNA-Seq	ILLUMINA	Illumina NovaSeq 6000	Hanwoo	PAIRED
SRR37324763	SRP678648	PRJNA1426915	SAMN55898417	Blood	RNA-Seq	ILLUMINA	Illumina NovaSeq 6000	Hanwoo	PAIRED
SRR37324762	SRP678648	PRJNA1426915	SAMN55898418	Liver	RNA-Seq	ILLUMINA	Illumina NovaSeq 6000	Hanwoo	PAIRED
SRR37324761	SRP678648	PRJNA1426915	SAMN55898419	Longissimus	RNA-Seq	ILLUMINA	Illumina NovaSeq 6000	Hanwoo	PAIRED
SRR37324760	SRP678648	PRJNA1426915	SAMN55898420	Rumen	RNA-Seq	ILLUMINA	Illumina NovaSeq 6000	Hanwoo	PAIRED
SRR37324759	SRP678648	PRJNA1426915	SAMN55898421	Tenderloin	RNA-Seq	ILLUMINA	Illumina NovaSeq 6000	Hanwoo	PAIRED
SRR37324758	SRP678648	PRJNA1426915	SAMN55898422	Abdominal Fat	RNA-Seq	ILLUMINA	Illumina NovaSeq 6000	Hanwoo	PAIRED
SRR37324756	SRP678648	PRJNA1426915	SAMN55898423	Back Fat	RNA-Seq	ILLUMINA	Illumina NovaSeq 6000	Hanwoo	PAIRED
SRR37324724	SRP678648	PRJNA1426915	SAMN55898424	Liver	RNA-Seq	ILLUMINA	Illumina NovaSeq 6000	Hanwoo	PAIRED
SRR37324723	SRP678648	PRJNA1426915	SAMN55898425	Longissimus	RNA-Seq	ILLUMINA	Illumina NovaSeq 6000	Hanwoo	PAIRED
SRR37324722	SRP678648	PRJNA1426915	SAMN55898426	Rumen	RNA-Seq	ILLUMINA	Illumina NovaSeq 6000	Hanwoo	PAIRED
SRR37324721	SRP678648	PRJNA1426915	SAMN55898427	Tenderloin	RNA-Seq	ILLUMINA	Illumina NovaSeq 6000	Hanwoo	PAIRED
SRR37324720	SRP678648	PRJNA1426915	SAMN55898428	Abdominal Fat	RNA-Seq	ILLUMINA	Illumina NovaSeq 6000	Hanwoo	PAIRED
SRR37324719	SRP678648	PRJNA1426915	SAMN55898429	Back Fat	RNA-Seq	ILLUMINA	Illumina NovaSeq 6000	Hanwoo	PAIRED
SRR37324718	SRP678648	PRJNA1426915	SAMN55898430	Blood	RNA-Seq	ILLUMINA	Illumina NovaSeq 6000	Hanwoo	PAIRED
SRR37324717	SRP678648	PRJNA1426915	SAMN55898431	Liver	RNA-Seq	ILLUMINA	Illumina NovaSeq 6000	Hanwoo	PAIRED
SRR37324716	SRP678648	PRJNA1426915	SAMN55898432	Longissimus	RNA-Seq	ILLUMINA	Illumina NovaSeq 6000	Hanwoo	PAIRED
SRR37324714	SRP678648	PRJNA1426915	SAMN55898433	Rumen	RNA-Seq	ILLUMINA	Illumina NovaSeq 6000	Hanwoo	PAIRED
SRR37324713	SRP678648	PRJNA1426915	SAMN55898434	Tenderloin	RNA-Seq	ILLUMINA	Illumina NovaSeq 6000	Hanwoo	PAIRED
SRR37324712	SRP678648	PRJNA1426915	SAMN55898435	Abdominal Fat	RNA-Seq	ILLUMINA	Illumina NovaSeq 6000	Hanwoo	PAIRED
SRR37324711	SRP678648	PRJNA1426915	SAMN55898436	Back Fat	RNA-Seq	ILLUMINA	Illumina NovaSeq 6000	Hanwoo	PAIRED
SRR37324710	SRP678648	PRJNA1426915	SAMN55898437	Blood	RNA-Seq	ILLUMINA	Illumina NovaSeq 6000	Hanwoo	PAIRED
SRR37324709	SRP678648	PRJNA1426915	SAMN55898438	Longissimus	RNA-Seq	ILLUMINA	Illumina NovaSeq 6000	Hanwoo	PAIRED
SRR37324708	SRP678648	PRJNA1426915	SAMN55898439	Rumen	RNA-Seq	ILLUMINA	Illumina NovaSeq 6000	Hanwoo	PAIRED
SRR37324707	SRP678648	PRJNA1426915	SAMN55898440	Tenderloin	RNA-Seq	ILLUMINA	Illumina NovaSeq 6000	Hanwoo	PAIRED
SRR37324706	SRP678648	PRJNA1426915	SAMN55898441	Abdominal Fat	RNA-Seq	ILLUMINA	Illumina NovaSeq 6000	Hanwoo	PAIRED
SRR37324705	SRP678648	PRJNA1426915	SAMN55898442	Back Fat	RNA-Seq	ILLUMINA	Illumina NovaSeq 6000	Hanwoo	PAIRED
SRR37324703	SRP678648	PRJNA1426915	SAMN55898443	Blood	RNA-Seq	ILLUMINA	Illumina NovaSeq 6000	Hanwoo	PAIRED
SRR37324702	SRP678648	PRJNA1426915	SAMN55898444	Liver	RNA-Seq	ILLUMINA	Illumina NovaSeq 6000	Hanwoo	PAIRED
SRR37324701	SRP678648	PRJNA1426915	SAMN55898445	Longissimus	RNA-Seq	ILLUMINA	Illumina NovaSeq 6000	Hanwoo	PAIRED
SRR37324731	SRP678648	PRJNA1426915	SAMN55898446	Rumen	RNA-Seq	ILLUMINA	Illumina NovaSeq 6000	Hanwoo	PAIRED
SRR37324730	SRP678648	PRJNA1426915	SAMN55898447	Tenderloin	RNA-Seq	ILLUMINA	Illumina NovaSeq 6000	Hanwoo	PAIRED
SRR37324729	SRP678648	PRJNA1426915	SAMN55898448	Abdominal Fat	RNA-Seq	ILLUMINA	Illumina NovaSeq 6000	Hanwoo	PAIRED
SRR37324728	SRP678648	PRJNA1426915	SAMN55898449	Back Fat	RNA-Seq	ILLUMINA	Illumina NovaSeq 6000	Hanwoo	PAIRED
SRR37324727	SRP678648	PRJNA1426915	SAMN55898450	Blood	RNA-Seq	ILLUMINA	Illumina NovaSeq 6000	Hanwoo	PAIRED
SRR37324726	SRP678648	PRJNA1426915	SAMN55898451	Liver	RNA-Seq	ILLUMINA	Illumina NovaSeq 6000	Hanwoo	PAIRED
SRR37324725	SRP678648	PRJNA1426915	SAMN55898452	Longissimus	RNA-Seq	ILLUMINA	Illumina NovaSeq 6000	Hanwoo	PAIRED
SRR37324827	SRP678648	PRJNA1426915	SAMN55898453	Rumen	RNA-Seq	ILLUMINA	Illumina NovaSeq 6000	Hanwoo	PAIRED
SRR37324826	SRP678648	PRJNA1426915	SAMN55898454	Tenderloin	RNA-Seq	ILLUMINA	Illumina NovaSeq 6000	Hanwoo	PAIRED
SRR37324825	SRP678648	PRJNA1426915	SAMN55898455	Abdominal Fat	RNA-Seq	ILLUMINA	Illumina NovaSeq 6000	Hanwoo	PAIRED
SRR37324824	SRP678648	PRJNA1426915	SAMN55898456	Back Fat	RNA-Seq	ILLUMINA	Illumina NovaSeq 6000	Hanwoo	PAIRED
SRR37324823	SRP678648	PRJNA1426915	SAMN55898457	Blood	RNA-Seq	ILLUMINA	Illumina NovaSeq 6000	Hanwoo	PAIRED
SRR37324822	SRP678648	PRJNA1426915	SAMN55898458	Liver	RNA-Seq	ILLUMINA	Illumina NovaSeq 6000	Hanwoo	PAIRED
SRR37324821	SRP678648	PRJNA1426915	SAMN55898459	Longissimus	RNA-Seq	ILLUMINA	Illumina NovaSeq 6000	Hanwoo	PAIRED
SRR37324820	SRP678648	PRJNA1426915	SAMN55898460	Rumen	RNA-Seq	ILLUMINA	Illumina NovaSeq 6000	Hanwoo	PAIRED
SRR37324819	SRP678648	PRJNA1426915	SAMN55898461	Tenderloin	RNA-Seq	ILLUMINA	Illumina NovaSeq 6000	Hanwoo	PAIRED
SRR37324818	SRP678648	PRJNA1426915	SAMN55898462	Abdominal Fat	RNA-Seq	ILLUMINA	Illumina NovaSeq 6000	Hanwoo	PAIRED
SRR37324816	SRP678648	PRJNA1426915	SAMN55898463	Back Fat	RNA-Seq	ILLUMINA	Illumina NovaSeq 6000	Hanwoo	PAIRED
SRR37324815	SRP678648	PRJNA1426915	SAMN55898464	Blood	RNA-Seq	ILLUMINA	Illumina NovaSeq 6000	Hanwoo	PAIRED
SRR37324814	SRP678648	PRJNA1426915	SAMN55898465	Liver	RNA-Seq	ILLUMINA	Illumina NovaSeq 6000	Hanwoo	PAIRED
SRR37324813	SRP678648	PRJNA1426915	SAMN55898466	Longissimus	RNA-Seq	ILLUMINA	Illumina NovaSeq 6000	Hanwoo	PAIRED
SRR37324812	SRP678648	PRJNA1426915	SAMN55898467	Rumen	RNA-Seq	ILLUMINA	Illumina NovaSeq 6000	Hanwoo	PAIRED
SRR37324811	SRP678648	PRJNA1426915	SAMN55898468	Tenderloin	RNA-Seq	ILLUMINA	Illumina NovaSeq 6000	Hanwoo	PAIRED
SRR37324810	SRP678648	PRJNA1426915	SAMN55898469	Abdominal Fat	RNA-Seq	ILLUMINA	Illumina NovaSeq 6000	Hanwoo	PAIRED
SRR37324809	SRP678648	PRJNA1426915	SAMN55898470	Back Fat	RNA-Seq	ILLUMINA	Illumina NovaSeq 6000	Hanwoo	PAIRED
SRR37324808	SRP678648	PRJNA1426915	SAMN55898471	Blood	RNA-Seq	ILLUMINA	Illumina NovaSeq 6000	Hanwoo	PAIRED
SRR37324807	SRP678648	PRJNA1426915	SAMN55898472	Liver	RNA-Seq	ILLUMINA	Illumina NovaSeq 6000	Hanwoo	PAIRED
SRR37324805	SRP678648	PRJNA1426915	SAMN55898473	Longissimus	RNA-Seq	ILLUMINA	Illumina NovaSeq 6000	Hanwoo	PAIRED
SRR37324804	SRP678648	PRJNA1426915	SAMN55898474	Rumen	RNA-Seq	ILLUMINA	Illumina NovaSeq 6000	Hanwoo	PAIRED
SRR37324755	SRP678648	PRJNA1426915	SAMN55898475	Tenderloin	RNA-Seq	ILLUMINA	Illumina NovaSeq 6000	Hanwoo	PAIRED
SRR37324754	SRP678648	PRJNA1426915	SAMN55898476	Abdominal Fat	RNA-Seq	ILLUMINA	Illumina NovaSeq 6000	Hanwoo	PAIRED
SRR37324753	SRP678648	PRJNA1426915	SAMN55898477	Back Fat	RNA-Seq	ILLUMINA	Illumina NovaSeq 6000	Hanwoo	PAIRED
SRR37324752	SRP678648	PRJNA1426915	SAMN55898478	Blood	RNA-Seq	ILLUMINA	Illumina NovaSeq 6000	Hanwoo	PAIRED
SRR37324751	SRP678648	PRJNA1426915	SAMN55898479	Liver	RNA-Seq	ILLUMINA	Illumina NovaSeq 6000	Hanwoo	PAIRED
SRR37324750	SRP678648	PRJNA1426915	SAMN55898480	Longissimus	RNA-Seq	ILLUMINA	Illumina NovaSeq 6000	Hanwoo	PAIRED
SRR37324749	SRP678648	PRJNA1426915	SAMN55898481	Rumen	RNA-Seq	ILLUMINA	Illumina NovaSeq 6000	Hanwoo	PAIRED
SRR37324748	SRP678648	PRJNA1426915	SAMN55898482	Tenderloin	RNA-Seq	ILLUMINA	Illumina NovaSeq 6000	Hanwoo	PAIRED
